# Supplementary material for: An Integrated Research–Clinical BSL-2 Platform for a Live SARS-CoV-2 Neutralization Assay
Source: Viruses. 2023 Aug 31;15(9):1855. doi: 10.3390/v15091855 (PMC10536566; doi:10.3390/v15091855)
Supplement: Supplementary file 1 [file viruses-15-01855-s001.zip]

Archive with 1 entries (1 files):
- viruses-2583514-supplementary.pdf
